# Supplementary material for: Pathologic Th1–Treg Cells Exacerbate Acute Lung Injury and Lethality in Sepsis
Source: Cells. 2026 Mar 14;15(6):521. doi: 10.3390/cells15060521 (PMC13024933; doi:10.3390/cells15060521)
Supplement: Supplementary file 1 [file cells-15-00521-s001.zip]

Archive with 1 entries (1 files):
- cells-4153758-supplementary.pdf
